# Supplementary material for: Pyrroline-5-Carboxylate Reductase-2 Promotes Colorectal Carcinogenesis by Modulating Microtubule-Associated Serine/Threonine Kinase-like/Wnt/β-Catenin Signaling
Source: Cells. 2023 Jul 18;12(14):1883. doi: 10.3390/cells12141883 (PMC10377831; doi:10.3390/cells12141883)
Supplement: Supplementary file 1 [file cells-12-01883-s001.zip]

Archive with 1 entries (1 files):
- cells-2452379-supplementary.pdf
